# Supplementary material for: Pharmacokinetics, Pharmacodynamics and Immunogenicity of AC02, a Novel Synthetic Derivate Peptide of Human Adrenocorticotropic Hormone for Infantile Spasms
Source: Pharmaceutics. 2026 Jul 14;18(7):860. doi: 10.3390/pharmaceutics18070860 (PMC13414577; doi:10.3390/pharmaceutics18070860)
Supplement: Supplementary file 1 [file pharmaceutics-18-00860-s001.zip]

Archive with 1 entries (1 files):
- pharmaceutics-4382554-supplementary.pdf
